# Supplementary material for: Characterization and genomic study of EJP2, a novel jumbo phage targeting antimicrobial resistant Escherichia coli
Source: Front Microbiol. 2023 May 12;14:1194435. doi: 10.3389/fmicb.2023.1194435 (PMC10213699; doi:10.3389/fmicb.2023.1194435)
Supplement: Supplementary file 2 [file Table_1.XLSX]

## Sheet: 1. PALS2 Genes
Supplementary Table 1. Genes located within phage EJP2 genome
* c: complementary strand
ORF no.	Strand	Start (bp)	End (bp)	Predicted function
EJP02_001		79	225	hypothetical protein
EJP02_002		310	603	hypothetical protein
EJP02_003		690	947	hypothetical protein
EJP02_004		1038	1295	hypothetical protein
EJP02_005		1387	1743	hypothetical protein
EJP02_006		2050	2646	hypothetical protein
EJP02_007		2646	2846	hypothetical protein
EJP02_008		2932	3120	hypothetical protein
EJP02_009		3132	3308	hypothetical protein
EJP02_010		3374	3661	hypothetical protein
EJP02_011		3746	3904	hypothetical protein
EJP02_012		4126	4269	hypothetical protein
EJP02_013		4266	4583	hypothetical protein
EJP02_014		4748	4858	hypothetical protein
EJP02_015		4944	5276	hypothetical protein
EJP02_016		5358	5654	hypothetical protein
EJP02_017		5701	5940	hypothetical protein
EJP02_018		5934	6104	hypothetical protein
EJP02_019		6285	6512	hypothetical protein
EJP02_020		6561	7154	hypothetical protein
EJP02_021		7227	7427	hypothetical protein
EJP02_022		7653	7925	hypothetical protein
EJP02_023		8012	8344	hypothetical protein
EJP02_024		8434	8832	hypothetical protein
EJP02_025		8896	9108	hypothetical protein
EJP02_026		9373	9858	hypothetical protein
EJP02_027		9855	10358	hypothetical protein
EJP02_028		10348	10680	hypothetical protein
EJP02_029		10680	11180	hypothetical protein
EJP02_030		11167	11646	hypothetical protein
EJP02_031		11636	12223	hypothetical protein
EJP02_032		12260	12814	hypothetical protein
EJP02_033		12798	13349	hypothetical protein
EJP02_034		13346	13936	hypothetical protein
EJP02_035		13969	14535	hypothetical protein
EJP02_036		14513	15139	hypothetical protein
EJP02_037		15108	15866	hypothetical protein
EJP02_038		15914	16654	hypothetical protein
EJP02_039		16811	17179	hypothetical protein
EJP02_040		17176	17535	hypothetical protein
EJP02_041		17532	17888	hypothetical protein
EJP02_042		17885	18253	hypothetical protein
EJP02_043		18257	18904	hypothetical protein
EJP02_044		18888	19487	hypothetical protein
EJP02_045		19439	20032	hypothetical protein
EJP02_046		20034	21248	hypothetical protein
EJP02_047		21321	21944	hypothetical protein
EJP02_048		21934	22521	hypothetical protein
EJP02_049		22505	23059	hypothetical protein
EJP02_050		23049	23663	hypothetical protein
EJP02_051		23673	24299	hypothetical protein
EJP02_052		24274	24738	hypothetical protein
EJP02_053		24735	25307	hypothetical protein
EJP02_054		25308	25958	hypothetical protein
EJP02_055		25931	26527	hypothetical protein
EJP02_056		26532	27062	hypothetical protein
EJP02_057		27118	27756	hypothetical protein
EJP02_058		27722	28330	hypothetical protein
EJP02_059		28399	28926	hypothetical protein
EJP02_060		28923	29528	hypothetical protein
EJP02_061		29593	29985	hypothetical protein
EJP02_062		29963	30535	hypothetical protein
EJP02_063		30529	30990	hypothetical protein
EJP02_064		30953	31486	hypothetical protein
EJP02_065		31506	31928	hypothetical protein
EJP02_066		31971	32447	hypothetical protein
EJP02_067		32447	32593	hypothetical protein
EJP02_068		32628	33524	hypothetical protein
EJP02_069		33526	33828	hypothetical protein
EJP02_070		33906	34286	hypothetical protein
EJP02_071		34357	34683	hypothetical protein
EJP02_072		34693	35010	hypothetical protein
EJP02_073		35069	35866	hypothetical protein
EJP02_074		35879	36736	hypothetical protein
EJP02_075		37477	37998	hypothetical protein
EJP02_076		38014	38532	prophage LambdaSo, DNA modification methyltransferase
EJP02_077		38525	39064	Cyanophage-encoded cytidylyltransferase
EJP02_078		39124	39678	hypothetical protein
EJP02_079		39671	40222	hypothetical protein
EJP02_080		40219	40788	hypothetical protein
EJP02_081		40788	41309	hypothetical protein
EJP02_082		41306	41836	hypothetical protein
EJP02_083		41820	42113	hypothetical protein
EJP02_084		42116	42634	hypothetical protein
EJP02_085		42688	42873	hypothetical protein
EJP02_086		42876	43442	hypothetical protein
EJP02_087		43521	43724	hypothetical protein
EJP02_088		43717	43890	hypothetical protein
EJP02_089		43877	44566	hypothetical protein
EJP02_090		44557	45180	hypothetical protein
EJP02_091		45177	45716	hypothetical protein
EJP02_092		45772	46506	hypothetical protein
EJP02_093		46557	47111	hypothetical protein
EJP02_094		47116	47727	hypothetical protein
EJP02_095		47727	48866	RNA ligase
EJP02_096		48896	49135	hypothetical protein
EJP02_097		49122	49343	hypothetical protein
EJP02_098		49361	49582	hypothetical protein
EJP02_099		49570	50499	3'-phosphatase, 5'-polynucleotide kinase
EJP02_100		50509	50895	hypothetical protein
EJP02_101		50897	51253	hypothetical protein
EJP02_102		51302	51544	hypothetical protein
EJP02_103		51556	51723	hypothetical protein
EJP02_104		51948	52298	hypothetical protein
EJP02_105		52301	52729	hypothetical protein
EJP02_106		52729	53955	hypothetical protein
EJP02_107		53966	55381	DNA ligase
EJP02_108		55452	55856	hypothetical protein
EJP02_109		55942	56634	ATP-dependent Clp protease component
EJP02_110		56634	56921	hypothetical protein
EJP02_111		56928	57371	hypothetical protein
EJP02_112		57421	58212	Ser/Thr protein phosphatase family protein
EJP02_113		58215	58808	hypothetical protein
EJP02_114		58777	59310	hypothetical protein
EJP02_115		59307	59819	hypothetical protein
EJP02_116		59803	60258	dCMP deaminase
EJP02_117		60261	60527	hypothetical protein
EJP02_118	c	61081	60662	hypothetical protein
EJP02_119		61239	61853	hypothetical protein
EJP02_120	c	62576	61920	Contains cell adhesion domain
EJP02_121		62717	63790	Nicotinamide-nucleotide adenylyltransferase
EJP02_122		63792	64331	hypothetical protein
EJP02_123		64380	65852	Nicotinamide phosphoribosyltransferase
EJP02_124		65896	66534	hypothetical protein
EJP02_125		66536	66748	hypothetical protein
EJP02_126		66789	67391	hypothetical protein
EJP02_127		67391	67582	hypothetical protein
EJP02_128		67606	67839	hypothetical protein
EJP02_129		67850	68281	hypothetical protein
EJP02_130		68292	69050	NAD-dependent protein deacetylase of SIR2 family
EJP02_131		69060	69614	hypothetical protein
EJP02_132		69625	69957	hypothetical protein
EJP02_133		69954	70244	hypothetical protein
EJP02_134		70270	71724	ATPase related to phosphate starvation-inducible protein PhoH
EJP02_135		72032	72280	hypothetical protein
EJP02_136		72410	73108	hypothetical protein
EJP02_137		73120	73410	Heat shock protein 60 family co-chaperone GroES
EJP02_138		73427	73798	hypothetical protein
EJP02_139		73795	74568	hypothetical protein
EJP02_140		74565	74843	hypothetical protein
EJP02_141		74843	75037	hypothetical protein
EJP02_142		75044	75376	hypothetical protein
EJP02_143		75421	75594	hypothetical protein
EJP02_144		75742	76380	hypothetical protein
EJP02_145		76377	76751	hypothetical protein
EJP02_146		76761	77318	hypothetical protein
EJP02_147		77320	77502	hypothetical protein
EJP02_148		77502	77945	hypothetical protein
EJP02_149		77956	78369	hypothetical protein
EJP02_150		78527	80332	Ribonucleotide reductase of class III (anaerobic), large subunit
EJP02_151		80329	80799	Ribonucleotide reductase of class III (anaerobic), activating protein
EJP02_152		80882	83581	Phage minor tail protein
EJP02_153		83591	84178	hypothetical protein
EJP02_154		84188	86941	hypothetical protein
EJP02_155		87022	87333	hypothetical protein
EJP02_156		87320	87721	hypothetical protein
EJP02_157		87826	88968	hypothetical protein
EJP02_158		88970	89122	hypothetical protein
EJP02_159		89199	89555	hypothetical protein
EJP02_160		89552	89875	hypothetical protein
EJP02_161		89928	90293	hypothetical protein
EJP02_162		90277	90666	hypothetical protein
EJP02_163		91355	91765	hypothetical protein
EJP02_164		91752	92291	hypothetical protein
EJP02_165		92288	92782	hypothetical protein
EJP02_166		92830	93144	hypothetical protein
EJP02_167		93179	93625	hypothetical protein
EJP02_168		93673	94020	hypothetical protein
EJP02_169		94057	94281	hypothetical protein
EJP02_170		94304	94516	hypothetical protein
EJP02_171		94518	95072	Thymidine kinase
EJP02_172		95082	95330	hypothetical protein
EJP02_173		95391	95870	hypothetical protein
EJP02_174		95867	96538	hypothetical protein
EJP02_175		96532	96672	hypothetical protein
EJP02_176		96632	96784	hypothetical protein
EJP02_177		96784	97233	hypothetical protein
EJP02_178		97283	97426	hypothetical protein
EJP02_179		97442	98071	hypothetical protein
EJP02_180		98055	99308	hypothetical protein
EJP02_181		99308	99916	hypothetical protein
EJP02_182		99929	100123	hypothetical protein
EJP02_183		100280	101200	hypothetical protein
EJP02_184		101217	101549	hypothetical protein
EJP02_185		101603	102139	hypothetical protein
EJP02_186		102123	102242	hypothetical protein
EJP02_187		102244	102657	hypothetical protein
EJP02_188		102650	103042	hypothetical protein
EJP02_189		103044	103454	hypothetical protein
EJP02_190		103463	103864	hypothetical protein
EJP02_191		103892	105001	tRNA nucleotidyltransferase
EJP02_192		105065	105742	Glutaredoxin 1
EJP02_193		105751	106002	hypothetical protein
EJP02_194		106054	106299	hypothetical protein
EJP02_195		106351	106851	Mll3540 protein
EJP02_196		106883	107215	hypothetical protein
EJP02_197		107235	107621	hypothetical protein
EJP02_198		107683	108468	hypothetical protein
EJP02_199		108558	109202	hypothetical protein
EJP02_200		109286	111931	Phage tail sheath monomer
EJP02_201		112052	112741	hypothetical protein
EJP02_202		112847	113620	hypothetical protein
EJP02_203		113631	114725	hypothetical protein
EJP02_204		114727	115185	Phage head completion protein
EJP02_205		115239	115739	hypothetical protein
EJP02_206		115765	116304	hypothetical protein
EJP02_207		116413	116865	hypothetical protein
EJP02_208		116880	118358	hypothetical protein
EJP02_209		118377	119351	hypothetical protein
EJP02_210		119353	119748	hypothetical protein
EJP02_211		119750	120130	hypothetical protein
EJP02_212		120449	121780	Sll7029 protein
EJP02_213		121841	123253	Sll7028 protein
EJP02_214		123359	123589	hypothetical protein
EJP02_215		123582	124232	hypothetical protein
EJP02_216		124234	124530	hypothetical protein
EJP02_217		124517	125107	hypothetical protein
EJP02_218		125110	125373	hypothetical protein
EJP02_219		125357	126289	Thymidylate synthase
EJP02_220	c	128245	126326	hypothetical protein
EJP02_221	c	128971	128339	hypothetical protein
EJP02_222	c	134605	128996	Flagellar hook-length control protein FliK
EJP02_223	c	135614	134733	hypothetical protein
EJP02_224	c	136748	135630	hypothetical protein
EJP02_225		136855	137352	hypothetical protein
EJP02_226		137364	137972	hypothetical protein
EJP02_227		137982	139079	hypothetical protein
EJP02_228	c	139578	139111	hypothetical protein
EJP02_229	c	140930	139590	hypothetical protein
EJP02_230	c	142435	140939	hypothetical protein
EJP02_231		142555	144840	ATP-dependent Clp protease ATP-binding subunit ClpA
EJP02_232	c	154887	144874	D-alanyl-D-alanine carboxypeptidase
EJP02_233	c	158426	154965	hypothetical protein
EJP02_234	c	158926	158534	hypothetical protein
EJP02_235	c	159430	158942	Phage lysin, N-acetylmuramoyl-L-alanine amidase
EJP02_236	c	162157	159464	hypothetical protein
EJP02_237	c	164489	162144	hypothetical protein
EJP02_238	c	164815	164504	hypothetical protein
EJP02_239	c	165546	164815	hypothetical protein
EJP02_240		165669	166532	hypothetical protein
EJP02_241		166519	167553	Phage recombination-related endonuclease Gp47
EJP02_242		167569	169713	Phage recombination-related endonuclease Gp46
EJP02_243	c	170218	169727	Phage endonuclease
EJP02_244	c	170485	170369	hypothetical protein
EJP02_245		170237	170404	hypothetical protein
EJP02_246	c	171325	171206	hypothetical protein
EJP02_247	c	172245	171379	hypothetical protein
EJP02_248		172299	174491	hypothetical protein
EJP02_249		174507	176261	Phage portal vertex of the head
EJP02_250		176327	176557	hypothetical protein
EJP02_251		176656	177525	hypothetical protein
EJP02_252		177560	178183	Phage prohead assembly (scaffolding) protein
EJP02_253		178256	179371	hypothetical protein
EJP02_254		179455	180630	Phage major capsid protein
EJP02_255		180729	181823	hypothetical protein
EJP02_256		181844	182236	hypothetical protein
EJP02_257		182277	182582	hypothetical protein
EJP02_258		182623	184332	hypothetical protein
EJP02_259		184348	184860	Tail fiber assembly protein
EJP02_260		184957	185256	hypothetical protein
EJP02_261		185339	188350	DNA polymerase
EJP02_262		188396	188812	hypothetical protein
EJP02_263		188907	189638	hypothetical protein
EJP02_264		189689	190309	Phosphoesterase
EJP02_265		190320	190520	hypothetical protein
EJP02_266		190522	190818	hypothetical protein
EJP02_267		190811	191530	hypothetical protein
EJP02_268	c	192240	191584	hypothetical protein
EJP02_269	c	192821	192258	hypothetical protein
EJP02_270		193007	193993	DNA polymerase I
EJP02_271		193995	194495	hypothetical protein
EJP02_272		194497	195174	hypothetical protein
EJP02_273		195164	197800	Phage terminase large subunit
EJP02_274		197833	199125	hypothetical protein
EJP02_275		199365	200426	hypothetical protein
EJP02_276		200512	201630	Phage recombination protein
EJP02_277		201699	202163	hypothetical protein
EJP02_278		202214	203032	Exodeoxyribonuclease X
EJP02_279		203054	204538	DNA helicase
EJP02_280		204601	205038	hypothetical protein
EJP02_281		205050	205553	hypothetical protein
EJP02_282		205555	206403	hypothetical protein
EJP02_283		206384	207094	hypothetical protein
EJP02_284		207091	207462	hypothetical protein
EJP02_285	c	208409	208056	hypothetical protein
EJP02_286		207428	208072	hypothetical protein
EJP02_287		208463	209434	hypothetical protein
EJP02_288		209493	210539	hypothetical protein
EJP02_289		210551	212092	DNA primase/helicase
EJP02_290		212096	212362	hypothetical protein
EJP02_291		212362	212544	hypothetical protein
EJP02_292		212545	212943	hypothetical protein
EJP02_293		212987	213958	hypothetical protein
EJP02_294		213958	214188	hypothetical protein
EJP02_295		214169	214891	hypothetical protein
EJP02_296		214925	215554	hypothetical protein
EJP02_297		215564	215890	hypothetical protein
EJP02_298		215934	216647	hypothetical protein
EJP02_299		216652	217230	hypothetical protein
EJP02_300		217261	217827	hypothetical protein
EJP02_301		217892	220213	Ribonucleotide reductase of class Ia (aerobic), alpha subunit
EJP02_302		220343	221041	hypothetical protein
EJP02_303		221052	222188	Ribonucleotide reductase of class Ia (aerobic), beta subunit
EJP02_304		222237	222407	hypothetical protein
EJP02_305		222467	222700	hypothetical protein
EJP02_306		222718	223443	hypothetical protein
EJP02_307	c	224154	223486	hypothetical protein
EJP02_308	c	224885	224166	hypothetical protein
EJP02_309		225007	225384	hypothetical protein
EJP02_310		225372	225872	Dihydrofolate reductase
EJP02_311		225869	226309	Ribonuclease HI
EJP02_312		226347	227693	RecD-like DNA helicase YrrC
EJP02_313		227771	228322	hypothetical protein
EJP02_314		228347	228538	hypothetical protein
EJP02_315		228643	229143	Translation initiation factor 3
EJP02_316		229163	229699	hypothetical protein
EJP02_317		229764	230327	hypothetical protein
EJP02_318		230317	231234	hypothetical protein
EJP02_319		231334	233304	DNA gyrase subunit B
EJP02_320		233378	234781	DNA gyrase subunit A
EJP02_321		234855	237236	hypothetical protein
EJP02_322		237241	237549	hypothetical protein
EJP02_323		237584	238027	hypothetical protein
EJP02_324		238077	238454	hypothetical protein
EJP02_325		238459	238779	hypothetical protein
EJP02_326		238831	239109	hypothetical protein
EJP02_327		239124	240080	Replication factor C small subunit
EJP02_328		240080	240706	hypothetical protein
EJP02_329		240748	241317	hypothetical protein
EJP02_330		241317	241997	hypothetical protein
EJP02_331		242087	242797	hypothetical protein
EJP02_332		242888	243379	hypothetical protein
EJP02_333		243472	244707	hypothetical protein
EJP02_334		244805	245950	Tellurite resistance protein
EJP02_335		246002	246685	hypothetical protein
EJP02_336		246741	247838	hypothetical protein
EJP02_337		247835	248392	hypothetical protein
EJP02_338		248443	249042	hypothetical protein
EJP02_339		249047	249520	hypothetical protein
EJP02_340		249524	249880	hypothetical protein
EJP02_341		249887	250363	hypothetical protein
EJP02_342		250931	251167	hypothetical protein
EJP02_343		251164	252105	ADP-ribosylglycohydrolase family protein
EJP02_344		252095	252541	hypothetical protein
EJP02_345		252543	252764	hypothetical protein
EJP02_346		252772	252960	hypothetical protein
EJP02_347		252960	253460	hypothetical protein
EJP02_348		253469	253738	hypothetical protein
EJP02_349		253728	254060	hypothetical protein
EJP02_350		254060	254245	hypothetical protein
EJP02_351		254239	254637	hypothetical protein
EJP02_352		254666	255646	hypothetical protein
EJP02_353		255719	256045	hypothetical protein
EJP02_354		256048	256605	hypothetical protein
EJP02_355		256856	257362	hypothetical protein
EJP02_356		257355	257753	hypothetical protein
EJP02_357		257750	258172	hypothetical protein
EJP02_358		258156	258521	hypothetical protein
EJP02_359		258531	258968	hypothetical protein
EJP02_360		259034	259291	hypothetical protein
EJP02_361		259295	259414	hypothetical protein
EJP02_362		259482	259973	hypothetical protein
EJP02_363		259970	260488	hypothetical protein
EJP02_364		260488	260742	hypothetical protein
EJP02_365		260761	261618	DNA-cytosine methyltransferase
EJP02_366		261649	262218	hypothetical protein
EJP02_367		262273	262791	hypothetical protein
EJP02_368		262851	263231	hypothetical protein
EJP02_369		263234	263602	hypothetical protein
EJP02_370		263604	263816	hypothetical protein
EJP02_371		263818	264117	hypothetical protein
EJP02_372		264127	264405	hypothetical protein
EJP02_373		264780	265286	hypothetical protein
EJP02_374		265283	265720	hypothetical protein
EJP02_375		265713	266159	hypothetical protein
EJP02_376		266168	266572	hypothetical protein
EJP02_377		266574	267092	hypothetical protein
EJP02_378		267208	267594	hypothetical protein
EJP02_379		267642	268001	hypothetical protein
EJP02_380		268029	268238	hypothetical protein
EJP02_381		268786	268971	hypothetical protein
EJP02_382		268981	269238	hypothetical protein
EJP02_383		269256	269507	hypothetical protein
EJP02_384		269518	269895	hypothetical protein
EJP02_385		269907	270227	hypothetical protein
EJP02_386		270244	270534	hypothetical protein
EJP02_387		270536	270751	hypothetical protein
EJP02_388		270957	271163	hypothetical protein
EJP02_389		271312	271728	hypothetical protein
EJP02_390		271721	271933	hypothetical protein
EJP02_391		271945	272136	hypothetical protein
EJP02_392		272293	272658	hypothetical protein
EJP02_393		272618	272731	hypothetical protein
EJP02_394		272878	273357	hypothetical protein
EJP02_395		273418	273885	hypothetical protein
EJP02_396		273919	274302	hypothetical protein
EJP02_397		274305	274700	hypothetical protein
EJP02_398		274760	274939	hypothetical protein
EJP02_399		274941	275456	hypothetical protein
EJP02_400		275449	275937	hypothetical protein
EJP02_401		275990	276691	hypothetical protein
EJP02_402		276711	276905	hypothetical protein
EJP02_403		277037	277258	hypothetical protein
EJP02_404		277320	277568	hypothetical protein
EJP02_405		277574	278101	hypothetical protein
EJP02_406		278145	278444	hypothetical protein
EJP02_407		278447	278947	hypothetical protein
EJP02_408		278957	279229	hypothetical protein
EJP02_409		279439	279828	hypothetical protein
EJP02_410		279838	280170	hypothetical protein
EJP02_411		280339	280785	hypothetical protein
EJP02_412		280795	281157	hypothetical protein
EJP02_413		281211	281639	hypothetical protein
EJP02_414		281636	282028	hypothetical protein
EJP02_415		282029	282379	hypothetical protein
EJP02_416		282391	282537	hypothetical protein
EJP02_417		282541	282942	hypothetical protein
EJP02_418		282957	283754	hypothetical protein
EJP02_419	c	284929	283787	hypothetical protein
EJP02_420		285124	285702	hypothetical protein
EJP02_421		285696	285905	hypothetical protein
EJP02_422		285905	286252	hypothetical protein
EJP02_423		286259	286723	hypothetical protein
EJP02_424		286781	287230	hypothetical protein
EJP02_425		287280	287705	hypothetical protein
EJP02_426		287702	288199	hypothetical protein
EJP02_427		288260	288514	hypothetical protein
EJP02_428		288514	288993	hypothetical protein
EJP02_429		288990	289490	hypothetical protein
EJP02_430		289550	289696	hypothetical protein
EJP02_431		289759	290751	RNA polymerase sigma factor RpoD
EJP02_432		290744	290911	hypothetical protein
EJP02_433		290916	291287	hypothetical protein
EJP02_434		291297	291470	hypothetical protein
EJP02_435		291550	291990	hypothetical protein
EJP02_436		291987	292349	hypothetical protein
EJP02_437		292346	292690	hypothetical protein
EJP02_438		292694	293023	hypothetical protein
EJP02_439		293655	293903	hypothetical protein
EJP02_440		293906	294676	hypothetical protein
EJP02_441		294802	294960	hypothetical protein
EJP02_442		294988	295311	hypothetical protein
EJP02_443		295372	295677	hypothetical protein
EJP02_444		295743	296069	hypothetical protein
EJP02_445		296096	296371	hypothetical protein
EJP02_446		296378	296710	hypothetical protein
EJP02_447		296707	296832	hypothetical protein
EJP02_448		296833	297084	hypothetical protein
EJP02_449		297089	297592	hypothetical protein
EJP02_450		297647	297946	hypothetical protein
EJP02_451		297962	298135	hypothetical protein
EJP02_452		298213	298785	hypothetical protein
EJP02_453		298795	299088	hypothetical protein
EJP02_454		299088	299420	hypothetical protein
EJP02_455		299426	299728	hypothetical protein
EJP02_456		299830	300018	hypothetical protein
EJP02_457		300121	301641	hypothetical protein
EJP02_458		301721	302041	hypothetical protein
EJP02_459		302056	302355	hypothetical protein
EJP02_460		302365	302742	hypothetical protein
EJP02_461		302750	303082	hypothetical protein
EJP02_462		303152	303580	hypothetical protein
EJP02_463		303613	304224	hypothetical protein
EJP02_464		304230	304826	hypothetical protein
EJP02_465	c	306039	304861	RCC1 repeat domain protein
EJP02_466		306149	306439	hypothetical protein
EJP02_467		306441	306653	hypothetical protein
EJP02_468		306650	306916	hypothetical protein
EJP02_469		306977	307126	hypothetical protein
EJP02_470		307144	307791	hypothetical protein
EJP02_471		307792	307950	hypothetical protein
EJP02_472		308017	308262	hypothetical protein
EJP02_473		308274	308597	hypothetical protein
EJP02_474		308653	309036	hypothetical protein
EJP02_475		309038	309226	hypothetical protein
EJP02_476		309302	309964	hypothetical protein
EJP02_477		310035	310283	hypothetical protein
EJP02_478		310301	310597	hypothetical protein
EJP02_479		310607	310789	hypothetical protein
EJP02_480		310866	311102	hypothetical protein
EJP02_481		311095	312192	hypothetical protein
EJP02_482		312246	312365	hypothetical protein
EJP02_483		312367	312633	hypothetical protein
EJP02_484		312701	312832	hypothetical protein
EJP02_485		313005	313775	Thioredoxin
EJP02_486		313777	314154	hypothetical protein
EJP02_487		314156	314284	hypothetical protein
EJP02_488		314287	314634	hypothetical protein
EJP02_489		314638	314985	hypothetical protein
EJP02_490		314985	315323	hypothetical protein
EJP02_491		315325	315681	hypothetical protein
EJP02_492		315681	316019	hypothetical protein
EJP02_493		316175	316477	hypothetical protein
EJP02_494		316566	317243	hypothetical protein
EJP02_495		317240	317860	hypothetical protein
EJP02_496		317863	318531	hypothetical protein
EJP02_497	c	319701	318571	X-linked retinitis pigmentosa GTPase regulator
EJP02_498	c	320889	319711	hypothetical protein
EJP02_499	c	322127	320961	hypothetical protein
EJP02_500	c	323587	322205	hypothetical protein
EJP02_501	c	324837	323668	BNR repeat domain protein
EJP02_502	c	326031	324925	X-linked retinitis pigmentosa GTPase regulator
EJP02_503	c	327313	326123	X-linked retinitis pigmentosa GTPase regulator
EJP02_504	c	328591	327401	X-linked retinitis pigmentosa GTPase regulator
EJP02_505	c	329843	328671	X-linked retinitis pigmentosa GTPase regulator
EJP02_506	c	331039	329918	hypothetical protein
EJP02_507	c	332269	331121	BNR repeat domain protein
EJP02_508	c	333244	332348	hypothetical protein
EJP02_509	c	334431	333322	X-linked retinitis pigmentosa GTPase regulator
EJP02_510	c	335572	334442	hypothetical protein
EJP02_511		335687	336379	hypothetical protein
EJP02_512	c	336909	336799	hypothetical protein
EJP02_513	c	338489	338373	hypothetical protein
EJP02_514		338567	338929	hypothetical protein
EJP02_515		339025	339249	hypothetical protein
EJP02_516		339343	339720	hypothetical protein
EJP02_517		339819	340049	hypothetical protein
EJP02_518		340510	341109	hypothetical protein
EJP02_519		341203	341436	hypothetical protein
EJP02_520		341521	341760	hypothetical protein
EJP02_521		341850	342035	hypothetical protein
EJP02_522		342125	342346	hypothetical protein
EJP02_523		342604	342810	hypothetical protein
EJP02_524		342879	343115	hypothetical protein
EJP02_525		343204	343503	hypothetical protein
EJP02_526		343606	343875	hypothetical protein
EJP02_527		344210	344437	hypothetical protein
EJP02_528		344525	344737	hypothetical protein
EJP02_529		344824	345003	hypothetical protein
EJP02_530		345087	345338	hypothetical protein
EJP02_531		345407	345796	hypothetical protein
EJP02_532		345860	346093	hypothetical protein
EJP02_533		346182	346394	hypothetical protein
EJP02_534		346713	346988	hypothetical protein
EJP02_535		347069	347332	hypothetical protein
EJP02_536		347329	347520	hypothetical protein
EJP02_537		347609	347827	hypothetical protein
EJP02_538		347921	348145	hypothetical protein
EJP02_539		348232	348645	hypothetical protein
EJP02_540		348646	348906	zinc finger protein
